# Supplementary material for: Trametes versicolor Laccase-Based Magnetic Inorganic-Protein Hybrid Nanobiocatalyst for Efficient Decolorization of Dyes in the Presence of Inhibitors
Source: Materials (Basel). 2024 Apr 13;17(8):1790. doi: 10.3390/ma17081790 (PMC11051536; doi:10.3390/ma17081790)
Supplement: Supplementary file 1 [file materials-17-01790-s001.zip]

Archive with 1 entries (1 files):
- materials-2910151-supplementary.pdf
